# Supplementary material for: Endogenous memory reactivation during sleep in humans is clocked by slow oscillation-spindle complexes
Source: Nat Commun. 2021 May 25;12:3112. doi: 10.1038/s41467-021-23520-2 (PMC8149676; doi:10.1038/s41467-021-23520-2)
Supplement: Supplementary file 3 — Source Data [file 41467_2021_23520_MOESM3_ESM.xlsx]

## Sheet: Figure 1b
	Object Condition			Scene Conditon
Particpant	Pre-sleep memory performance	Post-sleep memory performance		Pre-sleep memory performance	Post-sleep memory performance
1	34.48	17.86		12.12	3.57
2	63.16	61.9		74.07	78.26
3	67.65	59.38		55.26	39.02
4	82.93	95.12		72	70
5	86.79	71.11		81.82	62.5
6	54	33.33		40.82	27.66
7	66	61.9		28.3	15.09
8	76.47	75.61		74.36	70.97
9	46.51	25		51.35	60.61
10	86.54	75		84.48	64.15
11	78.18	82		75	78.72
12	29.63	5.88		18.18	8.33
13	70	70.21		71.15	71.11
14	88.89	60		91.11	72.92
15	92.59	93.48		97.96	90.48
16	69.81	79.55		79.63	63.27
17	59.09	59.09		67.86	66.67
18	55	45		72.22	66.67
19	70.21	86.49		58.54	48.65
20	36.36	30		68.18	57.89

## Sheet: Figure 1c
		Decoding performance during the localizer task
Particpant	time	-0.5	-0.49	-0.48	-0.47	-0.46	-0.45	-0.44	-0.43	-0.42	-0.41	-0.4	-0.39	-0.38	-0.37	-0.36	-0.35	-0.34	-0.33	-0.32	-0.31	-0.3	-0.29	-0.28	-0.27	-0.26	-0.25	-0.24	-0.23	-0.22	-0.21	-0.2	-0.19	-0.18	-0.17	-0.16	-0.15	-0.14	-0.13	-0.12	-0.11	-0.1	-0.09	-0.08	-0.07	-0.06	-0.05	-0.04	-0.03
1		0.50725	0.507175	0.509825	0.5084	0.5074	0.508725	0.512175	0.511875	0.511925	0.516775	0.51795	0.521	0.520525	0.522825	0.525675	0.527025	0.529975	0.5306	0.53505	0.53825	0.538625	0.537775	0.5386	0.5428	0.54065	0.5437	0.5436	0.5383	0.536325	0.5338	0.528175	0.5286	0.527475	0.523825	0.522375	0.520225	0.519725	0.517025	0.51675	0.514575	0.51285	0.5123	0.51335	0.5155	0.515525	0.515725	0.51365	0.512075
2		0.531525	0.532325	0.530725	0.5323	0.5364	0.5403	0.543925	0.547325	0.54875	0.546125	0.5441	0.542725	0.5398	0.540525	0.539275	0.53815	0.53895	0.5382	0.537325	0.53215	0.530425	0.526275	0.5261	0.528825	0.532775	0.534725	0.53425	0.534175	0.5332	0.5337	0.534625	0.532775	0.531	0.53075	0.531325	0.5301	0.530675	0.530925	0.528375	0.526025	0.52325	0.523325	0.52325	0.521825	0.52205	0.5223	0.524675	0.526675
3		0.487875	0.497125	0.50465	0.507675	0.509275	0.509625	0.50515	0.503925	0.505425	0.508875	0.512475	0.513925	0.511675	0.509025	0.50595	0.501975	0.500725	0.500725	0.500025	0.5	0.499875	0.5032	0.504025	0.500475	0.496175	0.49115	0.488425	0.48785	0.4922	0.497225	0.50305	0.506	0.506225	0.504725	0.50195	0.50195	0.500225	0.50095	0.5035	0.5047	0.507875	0.5116	0.51795	0.519325	0.517125	0.516075	0.51785	0.518875
4		0.5027	0.499575	0.49795	0.49635	0.4971	0.5004	0.500975	0.502975	0.50415	0.5081	0.510325	0.512075	0.50885	0.504275	0.5015	0.4965	0.493375	0.49035	0.4898	0.489475	0.49265	0.49435	0.49065	0.4887	0.490075	0.49455	0.5005	0.506675	0.509975	0.51265	0.51845	0.52215	0.523425	0.524575	0.526	0.5248	0.5238	0.526975	0.529075	0.528425	0.524275	0.518925	0.516	0.51615	0.5211	0.52375	0.526225	0.5294
5		0.515125	0.515475	0.51685	0.5171	0.515125	0.512625	0.511825	0.511075	0.509675	0.508525	0.50835	0.50565	0.505025	0.504325	0.50255	0.499975	0.4981	0.49595	0.49405	0.494575	0.492825	0.4903	0.4865	0.4847	0.483775	0.4804	0.4786	0.47725	0.4764	0.4792	0.47835	0.47795	0.478425	0.4785	0.477525	0.475925	0.47565	0.47605	0.4782	0.48085	0.4817	0.481575	0.48115	0.481475	0.4808	0.480225	0.4799	0.479425
6		0.421275	0.421325	0.421825	0.4225	0.421725	0.42245	0.420725	0.420575	0.421725	0.421	0.422625	0.42385	0.42425	0.4262	0.42745	0.4294	0.4297	0.430825	0.431975	0.433125	0.432225	0.43005	0.4316	0.432125	0.432575	0.434	0.4363	0.438825	0.4394	0.43875	0.440275	0.44345	0.44485	0.444775	0.44725	0.44795	0.448925	0.448875	0.447925	0.4478	0.44385	0.44065	0.436525	0.436475	0.437625	0.4373	0.438425	0.44215
7		0.48035	0.48425	0.4843	0.4877	0.4889	0.4911	0.491075	0.4941	0.493475	0.491625	0.496025	0.497975	0.4996	0.5044	0.5094	0.50525	0.50455	0.5054	0.503175	0.502125	0.501025	0.501175	0.498125	0.501175	0.502225	0.499325	0.50075	0.502	0.500125	0.50005	0.50005	0.501575	0.5062	0.503325	0.50495	0.5088	0.508875	0.513	0.51025	0.5096	0.512325	0.51175	0.51115	0.508375	0.5061	0.508875	0.504925	0.506
8		0.5533	0.551775	0.549525	0.5473	0.54095	0.540275	0.54115	0.54005	0.5414	0.543	0.5412	0.540575	0.53665	0.53515	0.535625	0.53505	0.53725	0.54315	0.5492	0.550325	0.5494	0.5471	0.543375	0.539875	0.541775	0.546375	0.5452	0.544775	0.54765	0.546175	0.540975	0.537625	0.534425	0.52955	0.5283	0.529275	0.53135	0.533825	0.5364	0.53605	0.53145	0.5316	0.53105	0.5271	0.52515	0.52375	0.523825	0.52715
9		0.50865	0.510625	0.511975	0.509875	0.51035	0.511875	0.51065	0.5123	0.513375	0.51375	0.515175	0.5106	0.508575	0.506075	0.504175	0.50325	0.50275	0.506625	0.506575	0.5077	0.506575	0.5063	0.50755	0.50455	0.504025	0.49855	0.499325	0.499275	0.4982	0.500575	0.50225	0.503125	0.501	0.502775	0.50595	0.50965	0.5066	0.50085	0.4985	0.4994	0.50075	0.49965	0.499975	0.50085	0.498525	0.496275	0.4981	0.499325
10		0.40805	0.405125	0.402575	0.402825	0.404625	0.40245	0.403875	0.403525	0.403175	0.400675	0.39655	0.39455	0.39215	0.38955	0.39315	0.396425	0.4	0.4035	0.402925	0.403125	0.40125	0.39925	0.39845	0.398775	0.401825	0.40805	0.406825	0.4058	0.403625	0.3974	0.393725	0.39365	0.3937	0.393975	0.3919	0.390975	0.389775	0.38945	0.38525	0.382	0.37865	0.3814	0.385325	0.385125	0.3884	0.387125	0.3839	0.38255
11		0.532475	0.53245	0.531725	0.53135	0.530775	0.530075	0.529975	0.530075	0.52835	0.526675	0.5274	0.5271	0.527125	0.52635	0.525925	0.526225	0.5266	0.526225	0.5258	0.526525	0.526675	0.526975	0.526575	0.5273	0.5287	0.5278	0.5282	0.5274	0.527175	0.52725	0.52655	0.5271	0.52715	0.525275	0.5255	0.524375	0.5248	0.5245	0.524	0.52405	0.523025	0.522725	0.52195	0.52225	0.522075	0.522375	0.520825	0.520075
12		0.45825	0.456225	0.457175	0.458	0.456725	0.457675	0.45765	0.45835	0.45875	0.458425	0.45765	0.458225	0.456875	0.453525	0.45475	0.454475	0.457075	0.45725	0.45605	0.457525	0.456725	0.456625	0.4556	0.45635	0.456775	0.456	0.4546	0.456125	0.45755	0.457725	0.457275	0.456275	0.456925	0.458025	0.458125	0.4579	0.458825	0.4596	0.4604	0.461675	0.462325	0.464125	0.46505	0.464275	0.46305	0.4646	0.464225	0.46405
13		0.510775	0.51055	0.511175	0.5136	0.5149	0.5168	0.5175	0.516175	0.514525	0.51175	0.510075	0.5084	0.5074	0.50665	0.507325	0.51035	0.50985	0.508925	0.5062	0.50285	0.500725	0.49945	0.49855	0.4989	0.499025	0.5013	0.50335	0.503875	0.502725	0.502625	0.5036	0.503025	0.499825	0.498575	0.496975	0.494825	0.49645	0.496975	0.49735	0.501125	0.500175	0.4986	0.4978	0.4972	0.49535	0.495675	0.4957	0.496575
14		0.56095	0.561725	0.5651	0.566675	0.5664	0.5667	0.565125	0.566125	0.56445	0.564575	0.56415	0.56445	0.566575	0.5688	0.569125	0.5695	0.567875	0.566725	0.565	0.56505	0.5656	0.56345	0.56435	0.5666	0.5684	0.567925	0.5698	0.56895	0.5682	0.567675	0.56515	0.56385	0.561325	0.561125	0.5628	0.56185	0.56325	0.561025	0.556925	0.554	0.551575	0.5504	0.549	0.5494	0.5476	0.547425	0.547525	0.5468
15		0.516425	0.5169	0.5166	0.5168	0.516775	0.516375	0.514225	0.511875	0.511875	0.511225	0.51085	0.510525	0.510125	0.509225	0.508475	0.508425	0.5078	0.50825	0.507975	0.508575	0.51115	0.5123	0.515575	0.516825	0.517825	0.51845	0.51815	0.518125	0.518675	0.519	0.5202	0.5189	0.51825	0.516525	0.515225	0.5135	0.51175	0.51295	0.512675	0.5116	0.511	0.512475	0.51105	0.51035	0.511075	0.50865	0.50845	0.50785
16		0.433975	0.434675	0.43625	0.436425	0.43565	0.43635	0.43665	0.43845	0.43975	0.43945	0.4401	0.443475	0.442925	0.4436	0.44345	0.4407	0.44265	0.441875	0.441475	0.443325	0.445675	0.446775	0.448525	0.450125	0.455175	0.45655	0.457825	0.4629	0.4658	0.4669	0.468075	0.467525	0.467475	0.469075	0.468625	0.46825	0.468625	0.4685	0.470025	0.468625	0.466975	0.468725	0.468575	0.46715	0.467725	0.46995	0.470025	0.472275
17		0.513175	0.513275	0.512975	0.51435	0.516325	0.516075	0.518775	0.520475	0.52105	0.5225	0.521675	0.5231	0.52445	0.525175	0.526975	0.5283	0.5287	0.53	0.530725	0.5304	0.53095	0.5332	0.533975	0.53445	0.534325	0.533625	0.531775	0.52975	0.529825	0.527075	0.52545	0.524825	0.5246	0.52295	0.52045	0.51975	0.519325	0.5197	0.5198	0.5208	0.520875	0.52345	0.526225	0.5256	0.527775	0.5292	0.5296	0.53065
18		0.5272	0.525725	0.5233	0.52125	0.5179	0.51585	0.51335	0.51005	0.506425	0.5028	0.49815	0.494	0.490625	0.487475	0.4861	0.4838	0.481625	0.47965	0.4796	0.478675	0.4792	0.4792	0.480225	0.4822	0.48325	0.4835	0.4838	0.48555	0.48845	0.4916	0.4936	0.4986	0.503175	0.505375	0.50865	0.511775	0.514125	0.5164	0.517625	0.521325	0.5223	0.522875	0.5245	0.525125	0.524925	0.525175	0.524075	0.5236
19		0.517275	0.518975	0.52025	0.5201	0.5213	0.5229	0.5228	0.523375	0.52465	0.5256	0.52595	0.523875	0.52375	0.5229	0.52145	0.521375	0.519775	0.519425	0.51905	0.517975	0.516375	0.515475	0.515575	0.515225	0.514075	0.51435	0.51455	0.5154	0.515675	0.514175	0.513175	0.51265	0.51215	0.5111	0.511225	0.51215	0.511925	0.511025	0.509925	0.5101	0.509075	0.508075	0.50715	0.506625	0.507475	0.50805	0.508975	0.509075
20		0.522225	0.523125	0.52105	0.5203	0.518475	0.516675	0.516525	0.51565	0.5173	0.518725	0.5216	0.519175	0.51825	0.518975	0.52055	0.52125	0.521225	0.5224	0.522375	0.523675	0.523225	0.520975	0.519425	0.5158	0.5138	0.51155	0.5104	0.5104	0.511175	0.511975	0.511925	0.5111	0.509825	0.511925	0.5108	0.5098	0.50935	0.507925	0.508	0.5085	0.510625	0.5145	0.5168	0.51695	0.515375	0.5132	0.5099	0.509
		Surrogate decoding performance
Particpant	time	-0.5	-0.49	-0.48	-0.47	-0.46	-0.45	-0.44	-0.43	-0.42	-0.41	-0.4	-0.39	-0.38	-0.37	-0.36	-0.35	-0.34	-0.33	-0.32	-0.31	-0.3	-0.29	-0.28	-0.27	-0.26	-0.25	-0.24	-0.23	-0.22	-0.21	-0.2	-0.19	-0.18	-0.17	-0.16	-0.15	-0.14	-0.13	-0.12	-0.11	-0.1	-0.09	-0.08	-0.07	-0.06	-0.05	-0.04	-0.03
1		0.52273	0.5238	0.52431	0.52663	0.52733	0.526375	0.525685	0.527705	0.529465	0.52888	0.52958	0.52913	0.529505	0.52939	0.526465	0.52461	0.52427	0.52372	0.521185	0.51926	0.520365	0.520215	0.51939	0.51829	0.519285	0.519755	0.5194	0.51958	0.5204	0.522275	0.522165	0.52254	0.523965	0.52462	0.52388	0.52198	0.522195	0.520795	0.51961	0.517195	0.516135	0.51595	0.51558	0.514385	0.51239	0.51296	0.512	0.511735
2		0.52791	0.526935	0.52549	0.524185	0.52252	0.52216	0.522375	0.524205	0.52451	0.523285	0.52166	0.520445	0.519535	0.518345	0.51831	0.51847	0.51882	0.51909	0.51866	0.51841	0.518105	0.51699	0.518225	0.52067	0.522595	0.524205	0.52586	0.526075	0.524215	0.5224	0.52072	0.519805	0.51948	0.520235	0.52013	0.519395	0.51898	0.516615	0.514965	0.515115	0.51564	0.51565	0.51549	0.515725	0.516145	0.51676	0.51781	0.51784
3		0.4837	0.48231	0.48104	0.4796	0.48003	0.48046	0.48168	0.483035	0.482785	0.48107	0.48031	0.479755	0.479525	0.48014	0.47986	0.480615	0.480755	0.480535	0.48027	0.4785	0.47671	0.47557	0.47604	0.476815	0.477005	0.476675	0.47609	0.475845	0.475205	0.475675	0.4767	0.47801	0.47871	0.479035	0.47938	0.480035	0.48092	0.481875	0.48305	0.485075	0.487075	0.48855	0.488725	0.488705	0.489075	0.490135	0.490665	0.491135
4		0.510405	0.50974	0.509465	0.50997	0.510785	0.511995	0.512515	0.512915	0.5129	0.51295	0.51279	0.51313	0.513125	0.51413	0.513855	0.513775	0.51431	0.51362	0.51278	0.51176	0.51127	0.511185	0.51086	0.508575	0.507635	0.50648	0.506095	0.505805	0.504645	0.5049	0.505175	0.50551	0.506245	0.50595	0.5043	0.50442	0.504615	0.50505	0.50567	0.50668	0.507835	0.50696	0.505925	0.50498	0.504105	0.50553	0.50777	0.508935
5		0.49191	0.492475	0.492485	0.49279	0.49327	0.49342	0.49378	0.494195	0.49438	0.493975	0.49421	0.49494	0.4966	0.496845	0.49642	0.496435	0.495815	0.49425	0.49401	0.49295	0.493065	0.49321	0.493585	0.494195	0.494	0.493875	0.493485	0.492955	0.490995	0.49039	0.490895	0.4906	0.49077	0.491285	0.49175	0.49124	0.4916	0.49165	0.490635	0.489865	0.489735	0.48868	0.48733	0.48728	0.487395	0.48801	0.489995	0.49101
6		0.520795	0.520015	0.520525	0.520455	0.51947	0.518065	0.518	0.51778	0.51785	0.51668	0.515335	0.514445	0.514825	0.51592	0.5162	0.517075	0.516805	0.516195	0.51544	0.516265	0.516205	0.516945	0.516495	0.51686	0.517	0.51771	0.51726	0.518535	0.518165	0.51679	0.51615	0.515285	0.51464	0.514625	0.51455	0.51442	0.51423	0.51423	0.51365	0.51243	0.510665	0.51162	0.51169	0.513005	0.51476	0.51549	0.514865	0.51435
7		0.51776	0.51849	0.51713	0.515285	0.51607	0.515465	0.51471	0.514715	0.513805	0.513385	0.511775	0.512775	0.51305	0.511065	0.51286	0.5129	0.513295	0.514855	0.514445	0.514635	0.514555	0.514075	0.513445	0.51447	0.513595	0.514255	0.51467	0.51475	0.515205	0.514445	0.514555	0.51318	0.511655	0.511735	0.51088	0.512345	0.51293	0.51261	0.51208	0.511435	0.51042	0.510225	0.510635	0.511325	0.51145	0.510355	0.510535	0.5094
8		0.47339	0.47358	0.476	0.478065	0.479455	0.4804	0.478325	0.47882	0.48091	0.482355	0.481915	0.482975	0.48661	0.490775	0.491955	0.49132	0.490295	0.48892	0.489385	0.48864	0.490365	0.49292	0.493545	0.493225	0.49142	0.490255	0.4905	0.489955	0.48889	0.489975	0.49164	0.49294	0.493465	0.49185	0.492315	0.49158	0.48991	0.48975	0.48989	0.490825	0.492855	0.494305	0.495605	0.497415	0.496525	0.49412	0.491345	0.490055
9		0.515975	0.516725	0.516645	0.51667	0.51673	0.51535	0.51554	0.51448	0.514115	0.514455	0.513565	0.513915	0.513495	0.513325	0.511495	0.509435	0.508305	0.508195	0.50761	0.507255	0.50822	0.50835	0.508395	0.50669	0.50567	0.50698	0.50749	0.507775	0.50776	0.5077	0.507095	0.507095	0.50799	0.508835	0.510035	0.5107	0.511495	0.51157	0.51155	0.512155	0.51201	0.51224	0.512745	0.514605	0.516125	0.517105	0.518545	0.51897
10		0.47509	0.47533	0.47468	0.472605	0.47255	0.47279	0.47116	0.470475	0.47019	0.46983	0.469665	0.46983	0.46852	0.468645	0.469855	0.469565	0.471015	0.47265	0.472945	0.473465	0.473635	0.473	0.472625	0.47326	0.47349	0.473525	0.474345	0.473775	0.474545	0.47381	0.47327	0.471835	0.47021	0.4715	0.471475	0.47187	0.472825	0.472605	0.470545	0.470045	0.469945	0.468085	0.46849	0.466955	0.46704	0.468235	0.46931	0.47032
11		0.503875	0.5041	0.50397	0.504135	0.50448	0.504135	0.50373	0.503405	0.50281	0.50238	0.501805	0.50182	0.50158	0.501505	0.50113	0.50062	0.500595	0.50039	0.500195	0.49986	0.49956	0.499545	0.49931	0.499215	0.499175	0.49933	0.49941	0.49922	0.49917	0.498395	0.498325	0.497825	0.49755	0.497825	0.4982	0.49846	0.49924	0.499425	0.49921	0.498725	0.49841	0.49818	0.49802	0.49871	0.49915	0.49994	0.499725	0.50029
12		0.50513	0.504305	0.50427	0.50393	0.50438	0.504945	0.505545	0.50659	0.506825	0.50779	0.50813	0.508475	0.508575	0.508645	0.50804	0.50728	0.50801	0.507785	0.507705	0.507425	0.506845	0.506505	0.50613	0.505955	0.506925	0.507165	0.506985	0.506575	0.505735	0.50575	0.50726	0.507545	0.50864	0.51048	0.51212	0.51325	0.51398	0.51476	0.515395	0.51565	0.515995	0.516085	0.516125	0.51614	0.51587	0.51494	0.51444	0.51406
13		0.49506	0.49341	0.49333	0.49283	0.492585	0.493325	0.49235	0.49277	0.493465	0.494205	0.494415	0.49412	0.494665	0.494585	0.49621	0.49571	0.496985	0.49772	0.49708	0.4977	0.49807	0.49914	0.499805	0.499775	0.49893	0.4992	0.499945	0.50134	0.5025	0.50196	0.501835	0.501545	0.50134	0.502125	0.502245	0.501395	0.500525	0.50053	0.501645	0.50155	0.502225	0.502735	0.50134	0.50091	0.500935	0.50133	0.501955	0.501795
14		0.526485	0.526525	0.52655	0.527065	0.527105	0.52783	0.527955	0.52754	0.526585	0.52568	0.52544	0.525755	0.525915	0.526445	0.527365	0.52701	0.526115	0.52598	0.524515	0.524395	0.52554	0.526565	0.527425	0.52838	0.52883	0.528205	0.52837	0.52977	0.530165	0.53088	0.531565	0.531765	0.532745	0.53365	0.534375	0.53369	0.5326	0.53189	0.531685	0.53207	0.532185	0.53217	0.53093	0.529725	0.529115	0.529375	0.529565	0.529145
15		0.49499	0.495235	0.494865	0.494535	0.4941	0.49341	0.49284	0.493065	0.49383	0.49449	0.495795	0.49609	0.496915	0.497355	0.496955	0.496185	0.49554	0.49492	0.49554	0.496475	0.496745	0.497	0.496825	0.496625	0.495895	0.495055	0.494055	0.49306	0.49224	0.49286	0.49315	0.49394	0.49333	0.49245	0.49102	0.4898	0.4896	0.48868	0.48848	0.487505	0.486675	0.48635	0.48667	0.487485	0.488055	0.488565	0.48795	0.48829
16		0.480575	0.480365	0.480605	0.480145	0.480045	0.47994	0.479695	0.479945	0.480015	0.480535	0.48002	0.47963	0.47952	0.47975	0.480345	0.481165	0.48185	0.482135	0.48303	0.4832	0.483375	0.48309	0.483765	0.483485	0.483235	0.48286	0.482695	0.48316	0.48338	0.48344	0.482885	0.482425	0.48285	0.48401	0.484585	0.485135	0.48665	0.48652	0.486765	0.48724	0.48797	0.48843	0.48817	0.48805	0.48733	0.487315	0.48772	0.487305
17		0.51614	0.51647	0.51794	0.51814	0.51794	0.518505	0.519685	0.52097	0.521855	0.522505	0.52295	0.52345	0.523035	0.522345	0.521705	0.52273	0.522555	0.52064	0.52085	0.52004	0.52003	0.51956	0.519285	0.519005	0.51832	0.51757	0.51675	0.51617	0.515365	0.514805	0.51377	0.51353	0.513265	0.51232	0.51261	0.511925	0.510955	0.51001	0.508845	0.50824	0.507445	0.508215	0.50855	0.50887	0.508965	0.508855	0.508725	0.508365
18		0.48881	0.4885	0.487145	0.486945	0.486765	0.486685	0.48582	0.486505	0.48717	0.486565	0.485505	0.487105	0.486385	0.485585	0.48594	0.484365	0.483585	0.484355	0.485345	0.48662	0.48786	0.488975	0.48985	0.489905	0.490345	0.49014	0.48932	0.489105	0.48939	0.489205	0.488625	0.48924	0.48711	0.484255	0.48177	0.479115	0.47681	0.47516	0.475295	0.47515	0.47585	0.47575	0.476425	0.477195	0.477035	0.476515	0.47636	0.47682
19		0.50398	0.504475	0.50435	0.504285	0.50432	0.5042	0.50477	0.505345	0.505545	0.50569	0.506235	0.50602	0.505855	0.50615	0.505905	0.505555	0.50499	0.50501	0.504965	0.504475	0.504605	0.50454	0.50401	0.50376	0.50428	0.50468	0.50467	0.50472	0.50499	0.50461	0.50449	0.504675	0.504305	0.503935	0.50392	0.503725	0.503725	0.503875	0.50394	0.5044	0.5044	0.50471	0.504295	0.503955	0.504235	0.50528	0.50572	0.5053
20		0.50994	0.509195	0.508045	0.507775	0.50674	0.50599	0.506125	0.50625	0.506195	0.50653	0.507035	0.50756	0.508335	0.507985	0.50812	0.508425	0.50908	0.50945	0.50951	0.50895	0.50798	0.50709	0.50622	0.50692	0.507185	0.506635	0.50649	0.50612	0.50538	0.504455	0.504155	0.50393	0.50434	0.503965	0.50378	0.50373	0.50414	0.503995	0.5047	0.506115	0.506475	0.5064	0.506215	0.50548	0.50507	0.505405	0.505025	0.503975
[truncated: 303 more columns]

## Sheet: Figure 2c
Participant	mean SO-spindle coupling phase	Reactivation Strength
1	-0.300661	0.500836
2	-1.08608	0.497691
3	-0.980928	0.516892
4	-0.101805	0.546712
5	-0.394478	0.508835
6	-1.19871	0.504243
7	-0.44107	0.516508
8	-0.278326	0.533993
9	-0.510421	0.514931
10	-1.00122	0.505176
11	-0.683425	0.507659
12	-1.42235	0.499413
13	-0.0965366	0.520709
14	-0.659625	0.511147
15	-0.338098	0.515119
16	-0.103115	0.525858
17	-1.23328	0.510343
18	-0.469694	0.511302
19	-0.311964	0.522934
20	-1.2303	0.517396

## Sheet: Figure 2d
Particpant	Retention Index	Reactivation Strength
1	40.625	0.500836
2	101.835	0.497691
3	79.195	0.516892
4	105.965	0.546712
5	79.16	0.508835
6	64.75	0.504243
7	73.565	0.516508
8	97.155	0.533993
9	85.885	0.514931
10	81.3	0.505176
11	104.92	0.507659
12	32.84	0.499413
13	100.12	0.520709
14	81.265	0.511147
15	96.66	0.515119
16	96.695	0.525858
17	99.125	0.510343
18	87.065	0.511302
19	103.145	0.522934
20	83.705	0.517396

## Sheet: Suppl. Fig 2
	Perievent histogram of sleep spindles following SO down-states
		object condition
Particpant	time	0	0.05	0.1	0.15	0.2	0.25	0.3	0.35	0.4	0.45	0.5	0.55	0.6	0.65	0.7	0.75	0.8	0.85	0.9	0.95	1	1.05	1.1	1.15	1.2	1.25	1.3	1.35	1.4	1.45
1		0.512601	0.640752	0.640752	0.897053	1.40965	2.30671	3.07561	3.71636	3.71636	3.97266	3.46006	3.20376	2.94746	3.07561	2.56301	2.94746	2.69116	2.43486	1.92226	2.05041	1.2815	1.2815	1.0252	1.0252	0.640752	0.640752	0.384451	0.512601	0.640752	0.640752
2		1.29171	1.07643	1.07643	1.29171	1.29171	1.72228	1.72228	1.507	1.507	1.507	1.29171	1.07643	1.29171	1.29171	0.861141	0.645856	0.645856	0.645856	1.07643	1.507	1.507	1.72228	1.507	1.29171	1.07643	1.07643	1.507	1.93757	1.88375	2.15285
3		1.90586	1.90586	2.25238	2.25238	2.25238	2.07912	1.7326	1.03956	1.21282	1.55934	2.25238	2.25238	2.25238	2.07912	1.55934	0.693041	0.866301	0.693041	0.866301	0.866301	1.03956	0.693041	0.693041	0.519781	0.519781	0.693041	0.693041	0.866301	0.866301	0.866301
4		0.578592	0.578592	0.578592	1.15718	1.73578	4.05014	4.05014	5.78592	5.78592	5.78592	4.05014	5.20733	4.05014	2.89296	2.31437	1.73578	0.578592	0	0	0	0.578592	0.578592	0.578592	0.578592	0.578592	0	0	0.578592	0.72324	0.96432
5		0.990371	0.990371	1.3205	1.65062	2.31087	2.97111	3.30124	2.97111	2.64099	1.65062	1.3205	1.65062	1.3205	0.990371	0.990371	0.660248	0.330124	0.660248	0.990371	1.65062	1.65062	1.98074	1.65062	1.3205	0.990371	1.3205	0.990371	0.990371	1.23796	1.10041
6		1.85631	1.4438	2.47508	2.88759	2.88759	2.26882	2.68133	1.85631	1.65005	1.85631	2.06256	1.85631	1.85631	1.65005	1.23754	1.03128	0.618769	0.412513	0.618769	0.825026	1.03128	1.03128	1.03128	0.825026	0.825026	1.03128	1.03128	1.23754	1.2891	1.37504
7		0.523789	1.22217	1.39677	1.92056	2.09515	2.79354	2.26975	1.92056	1.74596	1.74596	1.74596	2.61894	2.79354	2.61894	2.44435	2.61894	1.57137	1.74596	1.92056	2.09515	1.57137	2.09515	1.92056	1.74596	1.39677	1.04758	0.523789	0.523789	0.436491	0.290994
8		0.160256	0.320513	0.320513	0.801282	2.08333	3.04487	4.48718	5.28846	4.96795	5.28846	4.96795	3.84615	3.20513	4.00641	2.5641	2.08333	1.76282	1.44231	0.480769	0.320513	0.160256	0	0.320513	0.320513	0.320513	0.320513	0.320513	0	0	0
9		3.11564	2.63631	1.43799	0.718993	0.718993	1.19832	1.43799	1.67765	1.91732	2.15698	2.63631	3.11564	2.63631	2.39664	2.87597	1.91732	1.43799	2.15698	1.91732	1.19832	1.19832	1.19832	0.718993	0.718993	0.958658	0.958658	0.718993	0.479329	0.599161	0.399441
10		0.962464	1.34745	1.92493	2.11742	2.50241	3.07988	3.65736	3.65736	4.04235	3.46487	3.07988	2.50241	2.50241	2.11742	2.30991	2.50241	2.11742	1.92493	1.73244	1.73244	0.962464	1.34745	0.962464	0.962464	0.769971	0.962464	0.577478	0.577478	0.481232	0.320821
11		0.740832	0.740832	1.03717	1.3335	1.92616	2.51883	3.70416	4.88949	5.03766	5.18583	5.33399	4.44499	3.1115	3.1115	2.2225	1.62983	1.48166	1.3335	0.740832	0.592666	0.444499	0.148166	0.148166	0.148166	0.296333	0.296333	0.592666	0.444499	0.555624	0.493888
12		2.21143	2.41246	2.41246	2.81454	2.21143	3.01558	3.81974	4.02077	2.81454	3.01558	1.60831	1.00519	1.00519	2.01039	1.60831	1.80935	1.40727	1.40727	0.603116	0.603116	0.603116	0.804155	0.603116	0.603116	0.804155	1.00519	0.804155	0.804155	0.753895	0.670129
13		0.584368	0.876552	1.16874	1.16874	0.876552	1.46092	1.16874	1.16874	1.7531	1.7531	1.7531	2.92184	3.50621	3.79839	3.79839	3.79839	2.62966	2.04529	2.04529	2.62966	2.62966	2.92184	3.21402	2.92184	2.62966	2.04529	1.7531	1.46092	1.09569	0.486973
14		0.961076	1.15329	1.34551	2.11437	2.88323	3.26766	4.22874	4.80538	4.22874	4.80538	4.42095	3.07544	2.4988	2.69101	1.53772	1.34551	1.34551	1.15329	0.576646	0.576646	0.384431	0.384431	0.384431	0.961076	0.768861	0.768861	0.768861	0.576646	0	0
15		0.534283	0.534283	0.267142	0.534283	1.33571	2.40427	2.67142	4.00712	4.27427	4.00712	3.2057	3.47284	2.67142	2.13713	1.60285	1.06857	1.06857	0.534283	0.534283	0.534283	0.534283	0	0.267142	0.801425	1.33571	1.33571	1.60285	1.33571	1.00178	0.445236
16		0.795932	1.06124	1.06124	1.32655	1.59186	2.12249	3.18373	3.18373	3.44904	3.71435	2.91842	2.12249	1.85717	1.32655	1.06124	1.06124	0.795932	1.06124	1.06124	1.32655	1.59186	2.3878	2.12249	2.3878	1.85717	1.32655	0.530621	1.32655	1.32655	1.76874
17		1.51649	1.97144	2.27474	2.57804	2.72969	3.18463	3.48793	2.88133	2.72969	2.27474	2.12309	1.51649	1.51649	1.21319	1.21319	0.606597	0.909895	0.909895	1.21319	1.21319	1.36484	1.06154	1.06154	0.909895	1.06154	1.21319	1.81979	2.12309	2.4643	2.78024
18		1.32231	0.991736	1.32231	1.65289	1.98347	1.98347	1.98347	2.31405	2.31405	2.31405	2.64463	2.31405	1.98347	1.65289	0.991736	0.330579	0.661157	1.32231	1.32231	1.32231	1.98347	1.65289	0.661157	0.661157	0.661157	0.330579	0.330579	0.661157	0.826446	1.10193
19		0.546946	0.729262	0.911577	0.911577	0.729262	1.09389	1.27621	1.45852	1.82315	2.18778	1.64084	2.00547	1.64084	1.64084	2.00547	2.55242	2.00547	2.18778	2.00547	1.27621	1.09389	1.27621	1.27621	1.64084	1.64084	2.18778	1.82315	1.64084	1.13947	1.5193
20		0.857296	1.71459	1.92892	2.78621	3.00054	3.64351	3.64351	4.28648	3.64351	3.64351	2.78621	2.14324	1.71459	1.92892	1.50027	1.71459	1.50027	1.07162	0.642972	0.428648	0	0	0	0	0.214324	0.642972	0.642972	1.07162	1.33952	1.42883
		scene condition
Particpant	time	0	0.05	0.1	0.15	0.2	0.25	0.3	0.35	0.4	0.45	0.5	0.55	0.6	0.65	0.7	0.75	0.8	0.85	0.9	0.95	1	1.05	1.1	1.15	1.2	1.25	1.3	1.35	1.4	1.45
1		1.23277	1.02731	1.02731	0.924578	1.43823	1.43823	2.15735	2.05462	2.46554	2.15735	2.46554	2.05462	2.77374	2.671	2.87647	2.46554	2.36281	1.64369	1.64369	1.23277	1.23277	0.821847	1.13004	0.924578	1.02731	0.924578	0.821847	0.513655	0.513655	0.342436
2		1.67668	2.01202	2.01202	2.01202	1.84435	2.17968	1.84435	1.67668	1.34134	1.50901	1.50901	1.17368	1.17368	1.34134	1.00601	0.670672	1.17368	1.17368	1.34134	1.17368	1.34134	1.17368	1.00601	0.83834	0.83834	1.00601	0.83834	1.17368	1.25751	1.67668
3		2.03704	1.48148	0.740741	0.925926	0.555556	0.555556	0.925926	1.48148	1.2963	1.66667	1.85185	1.66667	1.2963	1.2963	1.48148	1.2963	1.2963	1.11111	0.925926	0.925926	0.925926	1.2963	1.66667	1.85185	1.2963	1.2963	0.925926	0.555556	0.462963	0.617284
4		0	0	0	1.41176	2.82353	2.82353	2.82353	5.64706	7.05882	5.64706	7.05882	8.47059	7.05882	5.64706	5.64706	4.23529	2.82353	1.41176	1.41176	1.41176	1.41176	1.41176	1.41176	0	0	0	0	0	0	0
5		1.65239	1.28519	1.65239	1.65239	1.83599	1.65239	1.65239	1.83599	1.83599	2.38678	2.57038	2.93758	2.93758	2.93758	2.57038	2.20318	1.83599	1.65239	1.46879	1.46879	1.83599	1.65239	1.46879	1.83599	1.65239	1.46879	1.28519	1.28519	0.917993	0.917993
6		1.80684	1.80684	1.41966	2.19402	2.32308	3.09744	3.2265	3.61368	3.35556	3.09744	2.5812	2.45214	2.45214	1.80684	2.06496	1.54872	1.2906	0.90342	1.67778	1.54872	1.54872	1.9359	1.67778	0.90342	0.77436	1.16154	1.03248	1.03248	1.2906	1.2906
7		1.92061	3.07298	2.68886	2.30474	2.30474	2.68886	1.92061	1.53649	1.15237	0.768246	0.768246	0.384123	0.384123	0.384123	0.768246	0.768246	1.92061	1.92061	1.92061	1.92061	1.92061	0.768246	1.15237	1.53649	1.53649	1.53649	1.53649	1.53649	1.44046	1.28041
8		1.20988	0.806587	1.00823	1.00823	1.20988	1.81482	2.41976	2.41976	2.21811	2.21811	1.81482	1.81482	1.81482	2.21811	2.21811	2.41976	2.21811	1.81482	1.81482	1.41153	1.20988	1.00823	1.00823	0.806587	1.41153	1.20988	1.00823	0.806587	0.756175	0
9		1.81635	1.81635	3.63269	5.44904	4.23814	4.23814	4.84359	3.63269	1.2109	2.4218	3.02725	2.4218	2.4218	3.02725	1.81635	1.2109	1.2109	0.605449	0.605449	0.605449	0.605449	0.605449	0.605449	0	0.605449	0.605449	0.605449	0.605449	0.756811	0
10		0	0	0.74813	1.49626	3.74065	4.2394	5.48628	5.73566	5.98504	4.98753	4.98753	4.2394	3.74065	2.99252	2.49377	1.99501	1.99501	1.74564	1.49626	0.997506	0.997506	0.74813	0.498753	0.498753	0.498753	0.74813	0.498753	0.498753	0.623441	0.415628
11		0.736799	0.736799	0.982399	1.3508	1.7192	1.842	2.2104	2.7016	2.8244	3.4384	3.5612	3.684	3.1928	2.8244	2.0876	1.7192	1.3508	0.982399	0.982399	0.859599	0.859599	0.736799	0.982399	0.982399	0.982399	1.228	1.3508	0.982399	1.0745	1.02333
12		1.34161	1.19255	1.49068	1.93789	1.34161	2.53416	2.98137	3.2795	3.42857	3.57764	2.38509	2.38509	1.93789	1.63975	1.19255	2.23602	2.08696	1.93789	1.63975	1.49068	0.745342	0.596273	0.447205	0.745342	1.19255	1.04348	1.04348	1.34161	1.30435	0.993789
13		0.320684	0.160342	0.320684	0.641368	1.28274	2.08445	2.88616	2.88616	2.88616	3.84821	3.68787	4.00855	4.48958	4.81026	3.68787	3.36718	2.72582	2.40513	1.76376	1.76376	1.28274	0.962052	0.80171	0.80171	0.481026	0.641368	0.481026	0.641368	0.80171	0.80171
14		0.963082	0.963082	0.963082	1.28411	2.08668	2.72873	3.5313	4.17335	4.81541	4.49438	4.17335	3.69181	3.37079	2.56822	1.92616	1.44462	1.28411	0.802568	0.481541	0.481541	0.481541	0.160514	0.321027	0.802568	0.802568	0.802568	0.963082	0.802568	0.401284	0.535045
15		0.50923	0.50923	0.50923	1.01846	1.7823	3.05538	3.56461	3.81922	3.56461	3.30999	2.54615	2.54615	2.54615	2.03692	2.29153	2.29153	2.03692	1.52769	2.03692	1.7823	1.27307	1.01846	1.27307	1.27307	0.763845	1.27307	1.27307	1.01846	0.636537	0.848716
16		0.871333	1.21987	0.871333	1.39413	1.0456	2.26547	2.614	3.1368	3.31107	3.6596	2.614	2.43973	2.26547	1.91693	1.74267	2.0912	1.5684	1.39413	1.21987	1.0456	0.5228	0.5228	0.348533	0.174267	0.348533	0.697067	0.697067	0.697067	0.871333	0.580889
17		0.23753	0	0.712589	0.712589	2.13777	3.08789	3.80048	4.038	5.22565	4.51306	4.038	3.32542	2.61283	1.66271	0.950119	0.950119	0.950119	0.950119	0.712589	0.950119	0.475059	0.475059	0.475059	0.475059	0.475059	0.712589	0.950119	0.950119	1.18765	1.18765
18		0.483936	0.80656	0.967872	1.2905	1.93574	1.93574	1.77443	1.77443	2.25837	1.93574	2.09706	2.7423	2.90362	2.25837	2.09706	2.09706	1.45181	1.12918	1.12918	0.967872	0.80656	0.80656	0.80656	0.645248	0.967872	0.80656	1.12918	1.12918	1.20984	1.07541
19		0.459242	0.918485	0.918485	1.37773	1.14811	1.37773	1.14811	2.06659	2.52583	3.67394	3.67394	3.67394	2.75545	2.06659	1.37773	1.14811	1.14811	1.37773	1.60735	1.37773	1.14811	1.14811	1.37773	1.37773	1.37773	1.83697	1.83697	1.37773	1.14811	1.14811
20		1.25742	1.67656	2.51484	3.35313	3.35313	3.35313	3.35313	2.93399	2.0957	1.67656	1.25742	0.838282	0.838282	0.838282	0.838282	0.838282	1.67656	1.67656	1.25742	1.25742	1.25742	0.419141	0.838282	1.25742	1.25742	1.67656	2.0957	1.25742	1.04785	1.39714

## Sheet: Suppl. Fig 5c
Summed t-values of the significant classification cluster for SO-spindle complexes, solitary SOs and solitary spindles
SO-spindles	solitary SOs	solitary spindles
6253.4	1049.71	764.29

## Sheet: Suppl. Fig 7
Participant	mean SO-spindle coupling phase	Reactivation Strength
1	-0.300661	0.500836
2	-1.08608	0.497691
3	-0.980928	0.516892
4	-0.101805	0.546712
5	-0.394478	0.508835
6	-1.19871	0.504243
7	-0.44107	0.516508
8	-0.278326	0.533993
9	-0.510421	0.514931
10	-1.00122	0.505176
11	-0.683425	0.507659
12	-1.42235	0.499413
13	-0.0965366	0.520709
14	-0.659625	0.511147
15	-0.338098	0.515119
16	-0.103115	0.525858
17	-1.23328	0.510343
18	-0.469694	0.511302
19	-0.311964	0.522934
20	-1.2303	0.517396

## Sheet: Suppl. Fig. 8
PVT results
	object condition			scence condition
Particpant	pre-sleep	post-sleep		pre-sleep	post-sleep
1	0.325663	0.431136		0.424342	0.395292
2	0.336981	0.357103		0.397804	0.344095
3	0.438829	0.346953		0.353163	0.34271
4	0.420511	0.435825		0.363956	0.425475
5	0.345712	0.365579		0.366271	0.367306
6	0.379037	0.383945		0.372439	0.370095
7	0.307479	0.331161		0.370095	0.33211
8	0.352483	0.37125		0.338847	0.366404
9	0.373588	0.361418		0.344814	0.368087
10	0.338206	0.32603		0.349653	0.326336
11	0.444105	0.418337		0.451295	0.372227
12	0.396119	0.416315		0.326208	0.356225
13	0.381247	0.411896		0.451476	0.441372
14	0.362997	0.396959		0.398894	0.328646
15	0.386371	0.336727		0.374222	0.368102
16	0.338274	0.338928		0.355473	0.376917
17	0.352376	0.345994		0.357549	0.367286
18	0.351489	0.348774		0.350608	0.348845
19	0.341789	0.334726		0.328321	0.32029
20	0.43126	0.456735		0.474752	0.429314

## Sheet: Suppl. Table 1
Overview of memory performance
	objects			scenes				objects			scenes					objects			scenes				objects			scenes				objects			scenes				objects			scenes
Particpant	pre-sleep hits [percent]	post-sleep hits [percent]		pre-sleep hits [percent]	post-sleep hits [percent]			pre-sleep correct rejections [percent]	post-sleep correct rejections [percent]		pre-sleep correct rejections [percent]	post-sleep correct rejections [percent]				pre-sleep d'prime	post-sleep d'prime		pre-sleep d'prime	post-sleep d'prime			pre-sleep associative memory [percent]	post-sleep associative memory [percent]		pre-sleep associative memory [percent]	post-sleep associative memory [percent]			pre-sleep associative memory [out of hits]	post-sleep associative memory [percent]		pre-sleep associative memory [out of hits]	post-sleep associative memory [percent]			post relative to pre-sleep associative memory [out of hits]	post relative to pre-sleep associative memory [percent]		post relative to pre-sleep associative memory [out of hits]	post relative to pre-sleep associative memory [percent]
1	48.33	46.67		55	46.67			86.67	90		60	63.33				1.0689	1.19798		0.679008	0.557038			16.67	8.33		6.67	1.67			34.48	17.86		12.12	3.57			51.79	50		29.46	25
2	63.33	35		45	38.33			90	86.67		100	100				1.62216	0.725606		2.26979	2.09862			40	21.67		33.33	30			63.16	61.9		74.07	78.26			98.02	54.17		105.65	90
3	56.67	53.33		63.33	68.33			93.33	100		96.67	93.33				1.66906	2.47902		2.17497	1.97778			38.33	31.67		35	26.67			67.65	59.38		55.26	39.02			87.77	82.61		70.62	76.19
4	68.33	68.33		83.33	66.67			100	96.67		86.67	100				2.8724	2.31131		2.07821	2.82627			56.67	65		60	46.67			82.93	95.12		72	70			114.71	114.71		97.22	77.78
5	88.33	75		73.33	66.67			93.33	90		90	73.33				2.69273	1.95604		1.90438	1.05364			76.67	53.33		60	41.67			86.79	71.11		81.82	62.5			81.93	69.57		76.39	69.44
6	83.33	85		81.67	78.33			60	53.33		63.33	23.33				1.22064	1.12		1.24347	0.553646			45	28.33		33.33	21.67			54	33.33		40.82	27.66			61.73	62.96		67.77	65
7	83.33	70		88.33	88.33			86.67	93.33		20	20				2.07806	2.02523		0.550025	0.450025			55	43.33		25	13.33			66	61.9		28.3	15.09			93.8	78.79		53.33	53.33
8	85	68.33		65	51.67			96.67	96.67		100	96.67				2.87035	2.31131		2.78077	1.87624			65	51.67		48.33	36.67			76.47	75.61		74.36	70.97			98.87	79.49		95.44	75.86
9	71.67	53.33		61.67	55			80	70		96.67	93.33				1.41469	0.607968		2.13119	1.62649			33.33	13.33		31.67	33.33			46.51	25		51.35	60.61			53.75	40		118.02	105.26
10	86.67	86.67		96.67	88.33			93.33	96.67		96.67	96.67				2.61201	2.94529		3.66873	3.02601			75	65		81.67	56.67			86.54	75		84.48	64.15			86.67	86.67		75.93	69.39
11	91.67	83.33		93.33	78.33			86.67	90		66.67	76.67				2.49398	2.24884		1.93165	1.51141			71.67	68.33		70	61.67			78.18	82		75	78.72			104.88	95.35		104.96	88.1
12	45	28.33		36.67	20			96.67	80		73.33	80				1.70825	0.568555		0.582218	0.6			13.33	1.67		6.67	1.67			29.63	5.88		18.18	8.33			19.85	12.5		45.83	25
13	83.33	78.33		86.67	75			90	93.33		83.33	86.67				2.24884	2.28422		2.07821	1.78542			58.33	55		61.67	53.33			70	70.21		71.15	71.11			100.3	94.29		99.94	86.49
14	91.67	83.33		75	80			93.33	100		96.67	100				2.8843	3.36274		2.50885	3.23707			66.67	50		68.33	58.33			72.73	60		91.11	72.92			82.5	75		80.03	85.37
15	90	76.67		81.67	70			93.33	90		100	96.67				2.78264	2.00957		3.29831	2.35876			83.33	71.67		80	63.33			92.59	93.48		97.96	90.48			100.96	86		92.36	79.17
16	88.33	73.33		90	81.67			96.67	86.67		100	96.67				3.02556	1.73375		3.677	2.73722			61.67	58.33		71.67	51.67			69.81	79.55		79.63	63.27			113.94	94.59		79.45	72.09
17	36.67	36.67		46.67	30			100	100		96.67	93.33				2.05484	2.05484		1.7508	0.976428			21.67	21.67		31.67	20			59.09	59.09		67.86	66.67			100	100		98.25	63.16
18	66.67	66.67		90	95			96.67	96.67		96.67	96.67				2.26473	2.26518		3.11592	3.47922			36.67	30		65	63.33			55	45		72.22	66.67			81.82	81.82		92.31	97.44
19	78.33	61.67		68.33	61.67			73.33	60		90	83.33				1.40631	0.550172		1.7585	1.26411			55	53.33		40	30			70.21	86.49		58.54	48.65			123.18	96.97		83.11	75
20	36.67	33.33		36.67	31.67			93.33	90		93.33	96.67				1.16048	0.850733		1.16022	1.35742			13.33	10		25	18.33			36.36	30		68.18	57.89			82.5	75		84.91	73.33

## Sheet: Suppl. Table 2
Sleep characteristics
	N1 [%]		N2[%]		SWS [%]		REM [%]		WASO [%]		TST [min]
Particpant	objects	scenes	objects	scenes	objects	scenes	objects	scenes	objects	scenes	objects	scenes
1	0.15	0.04	0.21	0.66	0.65	0.3	0	0	0	0	102.5	97
2	0.13	0.15	0.35	0.49	0.25	0.1	0.24	0.25	0.03	0.01	117.5	95.5
3	0.16	0.18	0.47	0.37	0.17	0.17	0.17	0.26	0.01	0	103	113.5
4	0.08	0.1	0.39	0.35	0.42	0.52	0	0	0.05	0.03	95	79
5	0.1	0.21	0.51	0.44	0.21	0.14	0.15	0.19	0	0.01	107	116.5
6	0.27	0.22	0.28	0.52	0.23	0.13	0.19	0.09	0.01	0.03	107	103.5
7	0.09	0.14	0.64	0.19	0.09	0.19	0.17	0.33	0	0.14	101	109
8	0.17	0.11	0.18	0.41	0.4	0.16	0.25	0.32	0	0	102.5	112
9	0.12	0.06	0.45	0.37	0.37	0.3	0	0.24	0.04	0.01	104.5	102
10	0.02	0.05	0.49	0.29	0.13	0.29	0.35	0.37	0	0	111	111
11	0.04	0.05	0.54	0.76	0.19	0.04	0.23	0.14	0	0	111.5	107.5
12	0.07	0.15	0.43	0.53	0.06	0.11	0.43	0.2	0	0	108	107
13	0.05	0.02	0.49	0.53	0.21	0.43	0.23	0.02	0	0	110	116.5
14	0.1	0.08	0.49	0.57	0.21	0.14	0.16	0.16	0.03	0.04	117.5	108
15	0.18	0.05	0.26	0.69	0.38	0.25	0	0	0.18	0	62	63
16	0.03	0.36	0.35	0.42	0.12	0.12	0.48	0.06	0	0	67.5	99.5
17	0.19	0.17	0.27	0.51	0.14	0.13	0.4	0.18	0	0	121	99
18	0.3	0.31	0.38	0.55	0.06	0.11	0.16	0	0.1	0.03	85	92.5
19	0.04	0.04	0.32	0.61	0.2	0.17	0.44	0.15	0	0	114.5	90.5
20	0.1	0.15	0.42	0.35	0.08	0.1	0.38	0.38	0.01	0	104	91
	spindles			spindle density			spindle duration			spindle frequency			SOs			SO density			SO duration			SO-spindle number
Particpant	objects	scenes		objects	scenes		objects	scenes		objects	scenes		objects	scenes		objects	scenes		objects	scenes		objects	scenes
1	225	316		2.65224	3.44133		0.7536	0.827199		13.1884	13.2356		712	647		8.39285	7.04601		1.36838	1.41171		88	89
2	212	166		3.03377	3.02801		0.738538	0.763645		13.9049	13.7906		474	344		6.78305	6.27492		1.34421	1.39536		37	49
3	219	209		3.36923	3.344		0.762991	0.734545		14.7287	14.4983		395	438		6.07692	7.008		1.42505	1.39845		45	37
4	170	73		2.09877	1.06569		0.855412	0.707055		14.2276	14.1673		702	702		8.66667	10.2482		1.42675	1.28797		32	12
5	191	185		2.46884	2.80303		0.849948	0.806703		14.202	14.084		497	350		6.42414	5.30303		1.35318	1.41227		28	59
6	184	199		3.53072	3.16269		0.792174	0.772462		13.7985	13.9656		346	433		6.63929	6.88164		1.41961	1.41323		43	88
7	158	79		2.37513	2.02097		0.938418	0.776582		14.061	14.6069		339	221		5.096	5.65361		1.43808	1.55348		59	25
8	167	148		2.78333	2.34381		0.70497	0.721993		14.8427	14.9797		472	410		7.86667	6.49298		1.35977	1.37734		66	44
9	177	105		2.07551	1.6307		0.754831	0.714857		14.5441	14.4434		561	596		6.5783	9.25617		1.33549	1.30536		39	19
10	221	183		3.30901	2.8421		0.915633	0.872978		13.9617	13.9464		404	603		6.04904	9.36497		1.4071	1.36549		60	52
11	298	307		3.74663	3.62863		0.808859	0.778648		14.0318	14.1214		526	490		6.61317	5.79163		1.40248	1.35762		75	80
12	186	238		3.48554	3.52341		0.804489	0.811807		13.7902	13.9391		303	421		5.67806	6.23259		1.44721	1.42306		51	70
13	224	368		2.8903	3.32713		0.927746	0.860285		12.9687	12.8969		618	1104		7.97413	9.9814		1.41778	1.3488		43	72
14	287	221		3.54783	2.96644		0.834164	0.72543		13.7975	14.0158		579	514		7.15747	6.89933		1.34735	1.34514		56	65
15	116	192		2.91124	3.2		0.785991	0.819505		14.0818	14.0553		370	473		9.28585	7.88333		1.27141	1.34627		34	42
16	110	208		3.42935	3.76758		0.8445	0.81363		14.2396	14.2175		272	375		8.47984	6.79251		1.36814	1.39593		40	50
17	141	87		2.23881	1.99268		0.821986	0.713391		14.4761	14.6964		364	269		5.77962	6.16128		1.38071	1.3234		71	41
18	69	137		1.84897	2.24133		0.708188	0.780474		14.3323	14.4428		213	385		5.70769	6.29864		1.44296	1.3836		25	54
19	197	244		3.31617	3.39716		0.810355	0.877725		13.6238	13.4619		403	467		6.78384	6.50194		1.42361	1.38455		50	43
20	145	114		2.78987	2.82625		0.732966	0.753114		13.7846	13.7825		328	263		6.31088	6.52022		1.31299	1.37684		47	24

[truncated: 1 more sheets: Suppl. Table 3]
